# Supplementary material for: Heart-Specific and Conditional Deletion of the Immt Gene Reveals Its Role in Regulating Mitochondrial Structure and Total Heart Metabolism
Source: Cells. 2026 Mar 12;15(6):505. doi: 10.3390/cells15060505 (PMC13025846; doi:10.3390/cells15060505)
Supplement: Supplementary file 1 [file cells-15-00505-s001.zip]

Archive with 2 entries (2 files):
- FileS1.OriginalBlots.R2.FINAL.pdf
- SuppFigs.R2.FINAL.pdf
